# Supplementary material for: Maternal Dietary Anthocyanidin, Dietary Inflammatory Potential, and Risk of Small-for-Gestational-Age in China
Source: Nutrients. 2025 Oct 10;17(20):3187. doi: 10.3390/nu17203187 (PMC12567153; doi:10.3390/nu17203187)
Supplement: Supplementary file 1 [file nutrients-17-03187-s001.zip]

Archive with 1 entries (1 files):
- nutrients-3889452-supplementary.pdf
